# Supplementary material for: ﻿Acorusshannai (Acoraceae), a new species from Southern China
Source: PhytoKeys. 2025 Jan 20;251:175–88. doi: 10.3897/phytokeys.251.139141 (PMC11773349; doi:10.3897/phytokeys.251.139141)
Supplement: XML Treatment for Acorus shannai [file phytokeys.251.139141-treatment1.xml]

<!DOCTYPE tp:taxon-treatment
  PUBLIC "-//TaxonX//DTD Taxonomic Treatment Publishing DTD v0 20100105//EN" "tax-treatment-NSO.dtd">
<tp:taxon-treatment xmlns:tp="http://www.plazi.org/taxpub"><tp:treatment-meta><kwd-group><label>Taxon classification</label><kwd>
                <named-content content-type="kingdom">Plantae</named-content>
              </kwd><kwd>
                <named-content content-type="order">Acorales</named-content>
              </kwd><kwd>
                <named-content content-type="family">Acoraceae</named-content>
              </kwd></kwd-group><mixed-citation publication-type="journal"><person-group><name><surname>Cheng</surname><given-names>Zhuo</given-names></name><name><surname>Liu</surname><given-names>Xinyu</given-names></name><name><surname>Yu</surname><given-names>Nianting</given-names></name><name><surname>Chen</surname><given-names>Weizhe</given-names></name><name><surname>Zhao</surname><given-names>Haofeng</given-names></name><name><surname>Li</surname><given-names>Feifei</given-names></name><name><surname>Long</surname><given-names>Chunlin</given-names></name></person-group><article-title>﻿<italic><tp:taxon-name><tp:taxon-name-part taxon-name-part-type="genus" reg="Acorus">Acorus</tp:taxon-name-part><tp:taxon-name-part taxon-name-part-type="species" reg="shannai">shannai</tp:taxon-name-part></tp:taxon-name></italic> (<tp:taxon-name><tp:taxon-name-part taxon-name-part-type="family">Acoraceae</tp:taxon-name-part></tp:taxon-name>), a new species from Southern China</article-title><source>PhytoKeys</source><day>20</day><month>01</month><year>2025</year><volume>251</volume><fpage>175</fpage><lpage>188</lpage><pub-id pub-id-type="doi">10.3897/phytokeys.251.139141</pub-id></mixed-citation></tp:treatment-meta><tp:nomenclature><label>﻿</label><tp:taxon-name>
              <object-id xmlns:xlink="http://www.w3.org/1999/xlink" content-type="arpha" xlink:type="simple">C2A34EBE-E700-5F18-812E-08D6F9B48F4F</object-id>
              <tp:taxon-name-part taxon-name-part-type="genus" reg="Acorus">Acorus</tp:taxon-name-part>
              <tp:taxon-name-part taxon-name-part-type="species" reg="shannai">shannai</tp:taxon-name-part>
              <object-id xmlns:xlink="http://www.w3.org/1999/xlink" content-type="ipni" xlink:type="simple">urn:lsid:ipni.org:names:77355471-1</object-id>
            </tp:taxon-name><tp:taxon-authority>C.L.Long &amp; Z.Cheng</tp:taxon-authority><tp:taxon-status xmlns:xlink="http://www.w3.org/1999/xlink" xlink:type="simple">sp. nov.</tp:taxon-status><xref ref-type="fig" rid="F2">Figs 2</xref><xref ref-type="fig" rid="F3">, 3 “山柰菖蒲”(Shan Nai Chang Pu)</xref></tp:nomenclature><tp:treatment-sec sec-type="diagnosis" id="SECID0EU2AE"><title>Diagnosis.</title><p>The strong fennel aroma of the plant, distinct dorsal sutures on the fruit, and a spathe length 2–3 times that of the spadix are diagnostic features that differentiate <italic><tp:taxon-name><tp:taxon-name-part taxon-name-part-type="genus" reg="Acorus">A.</tp:taxon-name-part><tp:taxon-name-part taxon-name-part-type="species" reg="shannai">shannai</tp:taxon-name-part></tp:taxon-name></italic> from other species in the <italic><tp:taxon-name><tp:taxon-name-part taxon-name-part-type="genus" reg="Acorus">A.</tp:taxon-name-part><tp:taxon-name-part taxon-name-part-type="species" reg="gramineus">gramineus</tp:taxon-name-part></tp:taxon-name></italic> group. The new species belongs to the <italic><tp:taxon-name><tp:taxon-name-part taxon-name-part-type="genus" reg="Acorus">A.</tp:taxon-name-part><tp:taxon-name-part taxon-name-part-type="species" reg="gramineus">gramineus</tp:taxon-name-part></tp:taxon-name></italic> group based on the following characteristics: Leaves without conspicuous marginal swellings of the lamina and a distinct midrib (<xref ref-type="bibr" rid="B12">Li 1979</xref>). According to the key to the species of <italic><tp:taxon-name><tp:taxon-name-part taxon-name-part-type="genus" reg="Acorus">Acorus</tp:taxon-name-part></tp:taxon-name></italic> occurring in China (<xref ref-type="bibr" rid="B12">Li 1979</xref>; <xref ref-type="bibr" rid="B13">Li et al. 2010</xref>), the morphology of <italic><tp:taxon-name><tp:taxon-name-part taxon-name-part-type="genus" reg="Acorus">A.</tp:taxon-name-part><tp:taxon-name-part taxon-name-part-type="species" reg="shannai">shannai</tp:taxon-name-part></tp:taxon-name></italic> is similar to “<italic><tp:taxon-name><tp:taxon-name-part taxon-name-part-type="genus" reg="Acorus">A.</tp:taxon-name-part><tp:taxon-name-part taxon-name-part-type="species" reg="tatarinowii">tatarinowii</tp:taxon-name-part></tp:taxon-name></italic>” and <italic><tp:taxon-name><tp:taxon-name-part taxon-name-part-type="genus" reg="Acorus">A.</tp:taxon-name-part><tp:taxon-name-part taxon-name-part-type="species" reg="gramineus">gramineus</tp:taxon-name-part></tp:taxon-name></italic>. However, <italic><tp:taxon-name><tp:taxon-name-part taxon-name-part-type="genus" reg="Acorus">A.</tp:taxon-name-part><tp:taxon-name-part taxon-name-part-type="species" reg="shannai">shannai</tp:taxon-name-part></tp:taxon-name></italic> can be clearly distinguished by the following features: the whole plant emits a strong fennel odor (<italic>vs.</italic> aromatic in “<italic><tp:taxon-name><tp:taxon-name-part taxon-name-part-type="genus" reg="Acorus">A.</tp:taxon-name-part><tp:taxon-name-part taxon-name-part-type="species" reg="tatarinowii">tatarinowii</tp:taxon-name-part></tp:taxon-name></italic>” and <italic><tp:taxon-name><tp:taxon-name-part taxon-name-part-type="genus" reg="Acorus">A.</tp:taxon-name-part><tp:taxon-name-part taxon-name-part-type="species" reg="gramineus">gramineus</tp:taxon-name-part></tp:taxon-name></italic>), the fruit has distinct dorsal sutures (<italic>vs.</italic> inconspicuous dorsal sutures in “<italic><tp:taxon-name><tp:taxon-name-part taxon-name-part-type="genus" reg="Acorus">A.</tp:taxon-name-part><tp:taxon-name-part taxon-name-part-type="species" reg="tatarinowii">tatarinowii</tp:taxon-name-part></tp:taxon-name></italic>” and <italic><tp:taxon-name><tp:taxon-name-part taxon-name-part-type="genus" reg="Acorus">A.</tp:taxon-name-part><tp:taxon-name-part taxon-name-part-type="species" reg="gramineus">gramineus</tp:taxon-name-part></tp:taxon-name></italic>), and the leaf-shaped spathe is approximately 2–3 times longer than the spadix (<italic>vs.</italic> more than 3 times in “<italic><tp:taxon-name><tp:taxon-name-part taxon-name-part-type="genus" reg="Acorus">A.</tp:taxon-name-part><tp:taxon-name-part taxon-name-part-type="species" reg="tatarinowii">tatarinowii</tp:taxon-name-part></tp:taxon-name></italic>”).</p><fig id="F2" position="float" orientation="portrait"><object-id xmlns:xlink="http://www.w3.org/1999/xlink" content-type="doi" xlink:type="simple">10.3897/phytokeys.251.139141.figure2</object-id><object-id xmlns:xlink="http://www.w3.org/1999/xlink" content-type="arpha" xlink:type="simple">208BF4F9-83A6-5A46-A2F0-3F26FF68EBFE</object-id><label>Figure 2.</label><caption><p><italic><tp:taxon-name><tp:taxon-name-part taxon-name-part-type="genus" reg="Acorus">Acorus</tp:taxon-name-part><tp:taxon-name-part taxon-name-part-type="species" reg="shannai">shannai</tp:taxon-name-part></tp:taxon-name></italic> C.L.Long &amp; Z.Cheng, sp. nov. <bold>A</bold> plant inflorescence stage <bold>B</bold> whole plant <bold>C</bold> species habitat <bold>D</bold> rhizome and fibrous roots <bold>E</bold> petiole leaf <bold>F</bold> inflorescence and bract <bold>G, H</bold> inflorescence <bold>I</bold> fruit—photos by Zhuo Cheng.</p></caption><graphic xmlns:xlink="http://www.w3.org/1999/xlink" xlink:href="phytokeys-251-175_article-139141__-g002.jpg" position="float" orientation="portrait" xlink:type="simple" id="oo_1224008.jpg"><uri content-type="original_file" xlink:type="simple">https://binary.pensoft.net/fig/1224008</uri></graphic></fig></tp:treatment-sec><tp:treatment-sec sec-type="material" id="SECID0EACAG"><title>Type.</title><p>China • Guizhou Province: Qiandongnan Miao and Dong Autonomous Prefecture, Leishan County, <named-content xmlns:xlink="http://www.w3.org/1999/xlink" content-type="dwc:verbatimCoordinates" xlink:type="simple"><named-content content-type="geo-json" specific-use="{&#34;type&#34;:&#34;Point&#34;,&#34;coordinates&#34;:[108.131500,26.379583]}" id="NCID0EJCAG" xlink:type="simple">26°22'46.5"N, 108°7'53.4"E</named-content></named-content>, alt. 1039 m a.s.l., 25 August 2021; <italic>Zhuo Cheng HXCP024</italic> (<named-content xmlns:xlink="http://www.w3.org/1999/xlink" content-type="dwc:institutional_code" xlink:title="Kunming Institute of Botany, Chinese Academy of Sciences" xlink:href="http://grbio.org/institution/kunming-institute-botany-chinese-academy-sciences" xlink:type="simple">KUN</named-content>!). (holotype: <named-content xmlns:xlink="http://www.w3.org/1999/xlink" content-type="dwc:institutional_code" xlink:title="Kunming Institute of Botany, Chinese Academy of Sciences" xlink:href="http://grbio.org/institution/kunming-institute-botany-chinese-academy-sciences" xlink:type="simple">KUN</named-content>!; isotype: <named-content xmlns:xlink="http://www.w3.org/1999/xlink" content-type="dwc:institutional_code" xlink:title="Kunming Institute of Botany, Chinese Academy of Sciences" xlink:href="http://grbio.org/institution/kunming-institute-botany-chinese-academy-sciences" xlink:type="simple">KUN</named-content>!).</p><fig id="F3" position="float" orientation="portrait"><object-id xmlns:xlink="http://www.w3.org/1999/xlink" content-type="doi" xlink:type="simple">10.3897/phytokeys.251.139141.figure3</object-id><object-id xmlns:xlink="http://www.w3.org/1999/xlink" content-type="arpha" xlink:type="simple">04E49653-E670-5B29-B631-F9DD49AF9A81</object-id><label>Figure 3.</label><caption><p><italic><tp:taxon-name><tp:taxon-name-part taxon-name-part-type="genus" reg="Acorus">Acorus</tp:taxon-name-part><tp:taxon-name-part taxon-name-part-type="species" reg="shannai">shannai</tp:taxon-name-part></tp:taxon-name></italic> C.L.Long &amp; Z.Cheng, sp. nov. <bold>A</bold> whole plant in infructescence stage <bold>B</bold> fruit <bold>C</bold> infructescence Drawn by Xinchen Qu.</p></caption><graphic xmlns:xlink="http://www.w3.org/1999/xlink" xlink:href="phytokeys-251-175_article-139141__-g003.jpg" position="float" orientation="portrait" xlink:type="simple" id="oo_1224009.jpg"><uri content-type="original_file" xlink:type="simple">https://binary.pensoft.net/fig/1224009</uri></graphic></fig></tp:treatment-sec><tp:treatment-sec sec-type="description" id="SECID0E1DAG"><title>Description.</title><p>Herbs, perennials, helophyte plants. Plants 40–80 cm, without indumentum. Rhizome recumbent and stout, 10–20 × 0.5–0.8(-1.2) cm, strong <italic><tp:taxon-name><tp:taxon-name-part taxon-name-part-type="genus" reg="Foeniculum">Foeniculum</tp:taxon-name-part><tp:taxon-name-part taxon-name-part-type="species" reg="vulgare">vulgare</tp:taxon-name-part></tp:taxon-name></italic>–like aroma with fleshy fibrous roots, internodes, 0.6–0.7 cm. Leaf sheath, 0.7–1.5 cm, purple. Leaves several, about ten, light green, ensiform, 30–60 × 0.7–1.5 cm, midrib lacking, apex acuminate. The leaf base is folded in half, the middle is flat above, without distinct midrib, parallel veins up to 15 cm, and exceedingly slender but raised. Peduncles compressed triangular, 8–25 cm. Spadix is green and leaf-like, 10–41 cm., 2–3 times longer than Spadix. Spadix is straight or slightly curved, narrowly cylindrical to subcylindric, 5–13 × 0.5–0.7 cm, densely flowered, 3–4 flowers in one cross-section. Flowers are white, 1.5–1.7 mm. Infructescence, up to 1 cm thick, fruit sub oblong, yellow-green, 4–4.5 × 2–3 mm. Seeds oblong-ellipsoid to ovoid, 2.5–3 × 1–1.2 mm. Flower, May-June. Fruit, July-August. 2n = 24.</p></tp:treatment-sec><tp:treatment-sec sec-type="etymology" id="SECID0ELEAG"><title>Etymology.</title><p>The specific epithet is derived from the local name “<italic><tp:taxon-name><tp:taxon-name-part taxon-name-part-type="genus" reg="Acorus"/><tp:taxon-name-part taxon-name-part-type="species" reg="shannai">shannai</tp:taxon-name-part></tp:taxon-name></italic>”.</p></tp:treatment-sec><tp:treatment-sec sec-type="distribution" id="SECID0E2EAG"><title>Distribution, habitat, and phenology.</title><p>The locality of this taxon is Leishan County, located in the Qiandongnan Miao and Dong Autonomous Prefecture of Guizhou Province. Specimen records indicate this species is also distributed in Guangxi, Hunan, and surrounding areas (Fig. <xref ref-type="fig" rid="F4">4</xref>). <italic><tp:taxon-name><tp:taxon-name-part taxon-name-part-type="genus" reg="Acorus">A.</tp:taxon-name-part><tp:taxon-name-part taxon-name-part-type="species" reg="shannai">shannai</tp:taxon-name-part></tp:taxon-name></italic> exhibits a preference for moist mountain slopes and brook-adjacent habitats, distinguishing it ecologically from other <italic><tp:taxon-name><tp:taxon-name-part taxon-name-part-type="genus" reg="Acorus">Acorus</tp:taxon-name-part></tp:taxon-name></italic> species. It typically grows at an elevation of less than 1,500 m a.s.l. The species has been observed flowering in May to June and fruiting in July to August.</p><fig id="F4" position="float" orientation="portrait"><object-id xmlns:xlink="http://www.w3.org/1999/xlink" content-type="doi" xlink:type="simple">10.3897/phytokeys.251.139141.figure4</object-id><object-id xmlns:xlink="http://www.w3.org/1999/xlink" content-type="arpha" xlink:type="simple">60B2A776-F6AC-54A8-A10E-3B956E9CC706</object-id><label>Figure 4.</label><caption><p>The distribution of <italic><tp:taxon-name><tp:taxon-name-part taxon-name-part-type="genus" reg="Acorus">A.</tp:taxon-name-part><tp:taxon-name-part taxon-name-part-type="species" reg="shannai">shannai</tp:taxon-name-part></tp:taxon-name></italic> (red circle) in China.</p></caption><graphic xmlns:xlink="http://www.w3.org/1999/xlink" xlink:href="phytokeys-251-175_article-139141__-g004.jpg" position="float" orientation="portrait" xlink:type="simple" id="oo_1224010.jpg"><uri content-type="original_file" xlink:type="simple">https://binary.pensoft.net/fig/1224010</uri></graphic></fig></tp:treatment-sec><tp:treatment-sec sec-type="Taxonomic notes" id="SECID0EPGAG"><title>Taxonomic notes.</title><p>The new species identified belong to the <italic><tp:taxon-name><tp:taxon-name-part taxon-name-part-type="genus" reg="Acorus">A.</tp:taxon-name-part><tp:taxon-name-part taxon-name-part-type="species" reg="gramineus">gramineus</tp:taxon-name-part></tp:taxon-name></italic> group, characterized by the following characteristics: leaves without conspicuous marginal swellings of the lamina and a distinct midrib (<xref ref-type="bibr" rid="B12">Li 1979</xref>). Previous studies have demonstrated the presence of three species within this group in China based on multiple lines of evidence: <italic><tp:taxon-name><tp:taxon-name-part taxon-name-part-type="genus" reg="Acorus">Acorus</tp:taxon-name-part><tp:taxon-name-part taxon-name-part-type="species" reg="macrospadiceus">macrospadiceus</tp:taxon-name-part></tp:taxon-name></italic>, “<italic><tp:taxon-name><tp:taxon-name-part taxon-name-part-type="genus" reg="Acorus">A.</tp:taxon-name-part><tp:taxon-name-part taxon-name-part-type="species" reg="tatarinowii">tatarinowii</tp:taxon-name-part></tp:taxon-name></italic>” and <italic><tp:taxon-name><tp:taxon-name-part taxon-name-part-type="genus" reg="Acorus">A.</tp:taxon-name-part><tp:taxon-name-part taxon-name-part-type="species" reg="gramineus">gramineus</tp:taxon-name-part></tp:taxon-name></italic> (<xref ref-type="bibr" rid="B1">Cheng et al. 2020</xref>). Through a comparative analysis of morphological characteristics, distribution locations, and type specimens, we have concluded that it is incorrect to elevate <tp:taxon-name><tp:taxon-name-part taxon-name-part-type="genus" reg="Acorus">A.</tp:taxon-name-part><tp:taxon-name-part taxon-name-part-type="species" reg="gramineus">gramineus</tp:taxon-name-part><tp:taxon-name-part taxon-name-part-type="infraspecific-rank">var.</tp:taxon-name-part><tp:taxon-name-part taxon-name-part-type="variety" reg="macrospadiceus">macrospadiceus</tp:taxon-name-part></tp:taxon-name> Yamam. to species level.</p><p>According to the key to the species of <italic><tp:taxon-name><tp:taxon-name-part taxon-name-part-type="genus" reg="Acorus">Acorus</tp:taxon-name-part></tp:taxon-name></italic> occurring in China (<xref ref-type="bibr" rid="B12">Li 1979</xref>; <xref ref-type="bibr" rid="B13">Li et al. 2010</xref>), the morphology of <italic><tp:taxon-name><tp:taxon-name-part taxon-name-part-type="genus" reg="Acorus">A.</tp:taxon-name-part><tp:taxon-name-part taxon-name-part-type="species" reg="shannai">shannai</tp:taxon-name-part></tp:taxon-name></italic> is similar to “<italic><tp:taxon-name><tp:taxon-name-part taxon-name-part-type="genus" reg="Acorus">A.</tp:taxon-name-part><tp:taxon-name-part taxon-name-part-type="species" reg="tatarinowii">tatarinowii</tp:taxon-name-part></tp:taxon-name></italic>” and <italic><tp:taxon-name><tp:taxon-name-part taxon-name-part-type="genus" reg="Acorus">A.</tp:taxon-name-part><tp:taxon-name-part taxon-name-part-type="species" reg="gramineus">gramineus</tp:taxon-name-part></tp:taxon-name></italic>. However, <italic><tp:taxon-name><tp:taxon-name-part taxon-name-part-type="genus" reg="Acorus">A.</tp:taxon-name-part><tp:taxon-name-part taxon-name-part-type="species" reg="shannai">shannai</tp:taxon-name-part></tp:taxon-name></italic> can be distinguished by several features: the whole plant has a strong fennel odor, most of the fruits remain immature, and the leaf-shaped spathe is approximately 2–3 times longer than the spadix. A comparative summary of the characters among these three taxa is presented in Table <xref ref-type="table" rid="T1">1</xref>.</p><table-wrap id="T1" position="float" orientation="portrait"><label>Table 1.</label><caption><p>Comparative morphological traits of <italic><tp:taxon-name><tp:taxon-name-part taxon-name-part-type="genus" reg="Acorus">Acorus</tp:taxon-name-part><tp:taxon-name-part taxon-name-part-type="species" reg="shannai">shannai</tp:taxon-name-part></tp:taxon-name></italic>, “<italic><tp:taxon-name><tp:taxon-name-part taxon-name-part-type="genus" reg="Acorus">A.</tp:taxon-name-part><tp:taxon-name-part taxon-name-part-type="species" reg="tatarinowii">tatarinowii</tp:taxon-name-part></tp:taxon-name></italic>”, and <italic><tp:taxon-name><tp:taxon-name-part taxon-name-part-type="genus" reg="Acorus">A.</tp:taxon-name-part><tp:taxon-name-part taxon-name-part-type="species" reg="gramineus">gramineus</tp:taxon-name-part></tp:taxon-name></italic> highlighting diagnostic features.</p></caption><table id="TID0EFNBG" rules="all"><tbody><tr><th rowspan="1" colspan="1">Characters</th><th rowspan="1" colspan="1">
                      <italic>
                        <tp:taxon-name><tp:taxon-name-part taxon-name-part-type="genus" reg="Acorus">A.</tp:taxon-name-part><tp:taxon-name-part taxon-name-part-type="species" reg="shannai">shannai</tp:taxon-name-part></tp:taxon-name>
                      </italic>
                    </th><th rowspan="1" colspan="1">“<italic><tp:taxon-name><tp:taxon-name-part taxon-name-part-type="genus" reg="Acorus">A.</tp:taxon-name-part><tp:taxon-name-part taxon-name-part-type="species" reg="tatarinowii">tatarinowii</tp:taxon-name-part></tp:taxon-name></italic>”</th><th rowspan="1" colspan="1">
                      <italic>
                        <tp:taxon-name><tp:taxon-name-part taxon-name-part-type="genus" reg="Acorus">A.</tp:taxon-name-part><tp:taxon-name-part taxon-name-part-type="species" reg="gramineus">gramineus</tp:taxon-name-part></tp:taxon-name>
                      </italic>
                    </th></tr><tr><td rowspan="1" colspan="1">Whole plant</td><td rowspan="1" colspan="1">Leaves drooping</td><td rowspan="1" colspan="1">Leaves upright</td><td rowspan="1" colspan="1">Leaves upright</td></tr><tr><td rowspan="1" colspan="1">Rhizome</td><td rowspan="1" colspan="1">Dark green, 8–20 × 0.7–1.2 cm.</td><td rowspan="1" colspan="1">Green, 5–15 × 0.5–1 cm.</td><td rowspan="1" colspan="1">Dark green, 3–8 × 0.4–0.6 cm.</td></tr><tr><td rowspan="1" colspan="1">Leaf blade</td><td rowspan="1" colspan="1">Wide, 30–60 × 0.7–1.5 cm</td><td rowspan="1" colspan="1">Wide, 20–50 × 0.7–1.3 cm</td><td rowspan="1" colspan="1">Narrow, 20–30 × &lt; 0.7 cm</td></tr><tr><td rowspan="1" colspan="1">Sheath</td><td rowspan="1" colspan="1">Purple</td><td rowspan="1" colspan="1">Green</td><td rowspan="1" colspan="1">Green</td></tr><tr><td rowspan="1" colspan="1">Peduncle</td><td rowspan="1" colspan="1">8–25 cm</td><td rowspan="1" colspan="1">4–15 cm</td><td rowspan="1" colspan="1">2.5–9 (15) cm</td></tr><tr><td rowspan="1" colspan="1">Spadix</td><td rowspan="1" colspan="1">5–13 cm</td><td rowspan="1" colspan="1">(2.5) 4–6.5 (8.5) cm</td><td rowspan="1" colspan="1">3–9.5 cm</td></tr><tr><td rowspan="1" colspan="1">Spathe</td><td rowspan="1" colspan="1">10–41 cm</td><td rowspan="1" colspan="1">13–25 cm</td><td rowspan="1" colspan="1">3–9 (14) cm</td></tr><tr><td rowspan="1" colspan="1">The length ratio of spadix vs spathe</td><td rowspan="1" colspan="1">ca. 2–3 times</td><td rowspan="1" colspan="1">More than 3 times</td><td rowspan="1" colspan="1">ca. 1–3 times</td></tr><tr><td rowspan="1" colspan="1">Infructescence</td><td rowspan="1" colspan="1">Yellow</td><td rowspan="1" colspan="1">Green</td><td rowspan="1" colspan="1">Green</td></tr><tr><td rowspan="1" colspan="1">Fruit</td><td rowspan="1" colspan="1">Most of the fruits kept immature, fruit with distinct dorsal sutures</td><td rowspan="1" colspan="1">Most of the fruits were mature, fruit without distinct dorsal sutures</td><td rowspan="1" colspan="1">Most of the fruits were mature, fruit without distinct dorsal sutures</td></tr><tr><td rowspan="1" colspan="1">Smell</td><td rowspan="1" colspan="1">Strong fennel aroma</td><td rowspan="1" colspan="1">Aromatic</td><td rowspan="1" colspan="1">Aromatic</td></tr><tr><td rowspan="1" colspan="1">Habitat</td><td rowspan="1" colspan="1">Growing on mountain slopes with moist soil or brook banks; &lt; 1,500 m</td><td rowspan="1" colspan="1">Growing on rocks or rocky banks of brooks with fast-flowing water; alt. &lt; 2,600 m</td><td rowspan="1" colspan="1">Growing in forests or on stream banks; &lt; 1,800 m</td></tr></tbody></table></table-wrap><p>From a geographical distribution perspective, “<italic><tp:taxon-name><tp:taxon-name-part taxon-name-part-type="genus" reg="Acorus">A.</tp:taxon-name-part><tp:taxon-name-part taxon-name-part-type="species" reg="tatarinowii">tatarinowii</tp:taxon-name-part></tp:taxon-name></italic>” and <italic><tp:taxon-name><tp:taxon-name-part taxon-name-part-type="genus" reg="Acorus">A.</tp:taxon-name-part><tp:taxon-name-part taxon-name-part-type="species" reg="gramineus">gramineus</tp:taxon-name-part></tp:taxon-name></italic> are distributed in southern China, whereas <italic><tp:taxon-name><tp:taxon-name-part taxon-name-part-type="genus" reg="Acorus">A.</tp:taxon-name-part><tp:taxon-name-part taxon-name-part-type="species" reg="shannai">shannai</tp:taxon-name-part></tp:taxon-name></italic> is limited to a few provinces, with east Guizhou serving as its distribution center. The ecological habits of these species differ significantly. “<italic><tp:taxon-name><tp:taxon-name-part taxon-name-part-type="genus" reg="Acorus">A.</tp:taxon-name-part><tp:taxon-name-part taxon-name-part-type="species" reg="tatarinowii">tatarinowii</tp:taxon-name-part></tp:taxon-name></italic>” is an aquatic plant, while <italic><tp:taxon-name><tp:taxon-name-part taxon-name-part-type="genus" reg="Acorus">A.</tp:taxon-name-part><tp:taxon-name-part taxon-name-part-type="species" reg="gramineus">gramineus</tp:taxon-name-part></tp:taxon-name></italic> and <italic><tp:taxon-name><tp:taxon-name-part taxon-name-part-type="genus" reg="Acorus">A.</tp:taxon-name-part><tp:taxon-name-part taxon-name-part-type="species" reg="shannai">shannai</tp:taxon-name-part></tp:taxon-name></italic> are terrestrial taxa. “<italic><tp:taxon-name><tp:taxon-name-part taxon-name-part-type="genus" reg="Acorus">A.</tp:taxon-name-part><tp:taxon-name-part taxon-name-part-type="species" reg="tatarinowii">tatarinowii</tp:taxon-name-part></tp:taxon-name></italic>” is an epiphytic plant on rocks and in fast-flowing brooks. <italic><tp:taxon-name><tp:taxon-name-part taxon-name-part-type="genus" reg="Acorus">A.</tp:taxon-name-part><tp:taxon-name-part taxon-name-part-type="species" reg="gramineus">gramineus</tp:taxon-name-part></tp:taxon-name></italic> grows in drier soil with lower humidity, and <italic><tp:taxon-name><tp:taxon-name-part taxon-name-part-type="genus" reg="Acorus">A.</tp:taxon-name-part><tp:taxon-name-part taxon-name-part-type="species" reg="macrospadiceus">macrospadiceus</tp:taxon-name-part></tp:taxon-name></italic> grows in moist soil with higher humidity (<xref ref-type="bibr" rid="B1">Cheng et al. 2020</xref>).</p><p>Our previous research demonstrated that the volatile oil extracted from both the rhizomes and leaves of <italic><tp:taxon-name><tp:taxon-name-part taxon-name-part-type="genus" reg="Acorus">A.</tp:taxon-name-part><tp:taxon-name-part taxon-name-part-type="species" reg="macrospadiceus">macrospadiceus</tp:taxon-name-part></tp:taxon-name></italic> primarily contains estragole, <italic>β</italic>-caryophyllene, trans-anethole, <italic>β</italic>-elemene, and endo-borneol, and estragole is the main component (<xref ref-type="bibr" rid="B17">Shu et al. 2018b</xref>). In contrast, it has been reported that the main volatile components of “<italic><tp:taxon-name><tp:taxon-name-part taxon-name-part-type="genus" reg="Acorus">A.</tp:taxon-name-part><tp:taxon-name-part taxon-name-part-type="species" reg="tatarinowii">tatarinowii</tp:taxon-name-part></tp:taxon-name></italic>” were α-asarone, <italic>β</italic>-asarone, and γ-asarone through GC-MS analysis, with <italic>β</italic>-asarone being presented in the highest quantities (<xref ref-type="bibr" rid="B9">Jaiswal et al. 2015</xref>).</p><p>In terms of traditional uses, “<italic><tp:taxon-name><tp:taxon-name-part taxon-name-part-type="genus" reg="Acorus">A.</tp:taxon-name-part><tp:taxon-name-part taxon-name-part-type="species" reg="tatarinowii">tatarinowii</tp:taxon-name-part></tp:taxon-name></italic>” has widely been used as herbal medicine for multiple medicinal purposes in China for more than 2,000 years, particularly for treating central nervous system diseases. It has been included in the Chinese Pharmacopoeia since its first edition as a foundational plant in traditional Chinese medicine known as <italic>Shichangpu</italic>. <italic><tp:taxon-name><tp:taxon-name-part taxon-name-part-type="genus" reg="Acorus">A.</tp:taxon-name-part><tp:taxon-name-part taxon-name-part-type="species" reg="gramineus">gramineus</tp:taxon-name-part></tp:taxon-name></italic> is often used in creating miniascapes because of its unique aroma and ornamental value. Meanwhile, <italic><tp:taxon-name><tp:taxon-name-part taxon-name-part-type="genus" reg="Acorus">Acorus</tp:taxon-name-part><tp:taxon-name-part taxon-name-part-type="species" reg="shannai">shannai</tp:taxon-name-part></tp:taxon-name></italic> serves as a common seasoning in dishes featuring <tp:taxon-name><tp:taxon-name-part taxon-name-part-type="order">Artiodactyla</tp:taxon-name-part></tp:taxon-name> or fish in southern China, especially in markets of Guizhou and Guangxi, southern Yunnan, western Hubei and Hunan. Local ethnic groups and Han Chinese have also removed wild populations of <italic><tp:taxon-name><tp:taxon-name-part taxon-name-part-type="genus" reg="Acorus">A.</tp:taxon-name-part><tp:taxon-name-part taxon-name-part-type="species" reg="shannai">shannai</tp:taxon-name-part></tp:taxon-name></italic> to their gardens for easier access.</p><p>The local herbal traders often purchase and sell <italic><tp:taxon-name><tp:taxon-name-part taxon-name-part-type="genus" reg="Acorus">A.</tp:taxon-name-part><tp:taxon-name-part taxon-name-part-type="species" reg="shannai">shannai</tp:taxon-name-part></tp:taxon-name></italic> in large quantities, mistakenly labeling it as “<italic><tp:taxon-name><tp:taxon-name-part taxon-name-part-type="genus" reg="Acorus">A.</tp:taxon-name-part><tp:taxon-name-part taxon-name-part-type="species" reg="tatarinowii">tatarinowii</tp:taxon-name-part></tp:taxon-name></italic>”, which may lead to overharvesting. More importantly, due to the varying chemical compositions among different species, the misuse or abuse of the wrong <italic><tp:taxon-name><tp:taxon-name-part taxon-name-part-type="genus" reg="Acorus">Acorus</tp:taxon-name-part></tp:taxon-name></italic> species could pose a threat to clinical safety.</p><p>The formal recognition of <italic><tp:taxon-name><tp:taxon-name-part taxon-name-part-type="genus" reg="Acorus">A.</tp:taxon-name-part><tp:taxon-name-part taxon-name-part-type="species" reg="shannai">shannai</tp:taxon-name-part></tp:taxon-name></italic> contributes to the resolution of long-standing ambiguities within the <italic><tp:taxon-name><tp:taxon-name-part taxon-name-part-type="genus" reg="Acorus">A.</tp:taxon-name-part><tp:taxon-name-part taxon-name-part-type="species" reg="gramineus">gramineus</tp:taxon-name-part></tp:taxon-name></italic> group and highlights the importance of integrating morphological and genomic approaches in plant taxonomy.</p></tp:treatment-sec><tp:treatment-sec sec-type="Preliminary conservation status" id="SECID0EY1AG"><title>Preliminary conservation status.</title><p><italic><tp:taxon-name><tp:taxon-name-part taxon-name-part-type="genus" reg="Acorus">Acorus</tp:taxon-name-part><tp:taxon-name-part taxon-name-part-type="species" reg="shannai">shannai</tp:taxon-name-part></tp:taxon-name></italic> is commonly used as a seasoning in southern China, particularly in regions such as Guizhou, Chongqing, Guangxi, and the surrounding areas. It is commonly found in local markets and is favored for its aromatic properties in culinary applications, especially in meat and fish dishes. However, numerous specimens recorded of this plant in various herbariums indicate a significant interest in its botanical classification. Research indicates that most <italic><tp:taxon-name><tp:taxon-name-part taxon-name-part-type="genus" reg="Acorus">A.</tp:taxon-name-part><tp:taxon-name-part taxon-name-part-type="species" reg="shannai">shannai</tp:taxon-name-part></tp:taxon-name></italic> resources are derived from cultivation rather than wild populations, which appear to be limited. Without comprehensive biogeographical studies, <tp:taxon-name><tp:taxon-name-part taxon-name-part-type="genus" reg="Acorus">A.</tp:taxon-name-part><tp:taxon-name-part taxon-name-part-type="aberration" reg="shannai">shannai</tp:taxon-name-part></tp:taxon-name> may be classified as “data deficient” (DD) according to IUCN criteria. This classification arises from insufficient information to assess its risk of extinction based on distribution and population status (<xref ref-type="bibr" rid="B7">IUCN 2024</xref>). Moreover, the unclear taxonomic status of <italic><tp:taxon-name><tp:taxon-name-part taxon-name-part-type="genus" reg="Acorus">A.</tp:taxon-name-part><tp:taxon-name-part taxon-name-part-type="species" reg="shannai">shannai</tp:taxon-name-part></tp:taxon-name></italic> leads to confusion in the marketplace, where it is often sold under the name “<italic><tp:taxon-name><tp:taxon-name-part taxon-name-part-type="genus" reg="Acorus">A.</tp:taxon-name-part><tp:taxon-name-part taxon-name-part-type="species" reg="tatarinowii">tatarinowii</tp:taxon-name-part></tp:taxon-name></italic>”. This misidentification poses risks not only to drug safety but also threatens the sustainable use of <italic><tp:taxon-name><tp:taxon-name-part taxon-name-part-type="genus" reg="Acorus">A.</tp:taxon-name-part><tp:taxon-name-part taxon-name-part-type="species" reg="shannai">shannai</tp:taxon-name-part></tp:taxon-name></italic> populations. The distinction between these two species is crucial as they are perceived differently by local communities; while they share morphological similarities, locals differentiate them based on their aroma and habitat preferences. Given the reliance on cultivated populations for culinary use and the limited distribution of wild populations, targeted conservation strategies, such as habitat protection and propagation, are critical for sustainable utilization.</p></tp:treatment-sec><tp:treatment-sec sec-type="material" id="SECID0EI4AG"><title>Additional <italic><tp:taxon-name><tp:taxon-name-part taxon-name-part-type="genus" reg="Acorus">A.</tp:taxon-name-part><tp:taxon-name-part taxon-name-part-type="species" reg="shannai">shannai</tp:taxon-name-part></tp:taxon-name></italic> specimens examined (paratypes).</title><p><italic><tp:taxon-name><tp:taxon-name-part taxon-name-part-type="genus" reg="Acorus">Acorus</tp:taxon-name-part><tp:taxon-name-part taxon-name-part-type="species" reg="shannai">shannai</tp:taxon-name-part></tp:taxon-name></italic> – China • Guizhou: Qiandongnan Miao and Dong Autonomous Prefecture, Leishan County, <named-content xmlns:xlink="http://www.w3.org/1999/xlink" content-type="dwc:verbatimCoordinates" xlink:type="simple"><named-content content-type="geo-json" specific-use="{&#34;type&#34;:&#34;Point&#34;,&#34;coordinates&#34;:[108.131500,26.379583]}" id="NCID0EI5AG" xlink:type="simple">26°22'46.5"N, 108°7'53.4"E</named-content></named-content>, 1039 m a.s.l., 25 August 2021, Zhuo Cheng HXCP031 (<named-content xmlns:xlink="http://www.w3.org/1999/xlink" content-type="dwc:institutional_code" xlink:title="Kunming Institute of Botany, Chinese Academy of Sciences" xlink:href="http://grbio.org/institution/kunming-institute-botany-chinese-academy-sciences" xlink:type="simple">KUN</named-content>, 5 duplicates) • Guangxi: Longsheng County, 21 March 2014, Longsheng County census team, 450328140321050LY (<named-content xmlns:xlink="http://www.w3.org/1999/xlink" content-type="dwc:institutional_code" xlink:title="Guangxi Institute of Botany" xlink:href="http://grbio.org/institution/guangxi-institute-botany" xlink:type="simple">IBK</named-content>) • Longsheng County, 10 April 1984, F.N. Wei 01713133 (<named-content xmlns:xlink="http://www.w3.org/1999/xlink" content-type="dwc:institutional_code" xlink:title="Chinese Academy of Sciences" xlink:href="http://grbio.org/institution/institute-botany-chinese-academy-sciences" xlink:type="simple">PE</named-content>) • Jinxiu Yao Autonomous County, 9 June 1958, Y.K. Li 00141407 (<named-content xmlns:xlink="http://www.w3.org/1999/xlink" content-type="dwc:institutional_code" xlink:title="Guangxi Institute of Botany" xlink:href="http://grbio.org/institution/guangxi-institute-botany" xlink:type="simple">IBK</named-content>) • Guangdong: Fengshun County, 19 May 1958, X.G. Li 00141420 (<named-content xmlns:xlink="http://www.w3.org/1999/xlink" content-type="dwc:institutional_code" xlink:title="Guangxi Institute of Botany" xlink:href="http://grbio.org/institution/guangxi-institute-botany" xlink:type="simple">IBK</named-content>) • Hunan: Nanyue District, 10 April 1944, B.H. Liang 00141422 (<named-content xmlns:xlink="http://www.w3.org/1999/xlink" content-type="dwc:institutional_code" xlink:title="Guangxi Institute of Botany" xlink:href="http://grbio.org/institution/guangxi-institute-botany" xlink:type="simple">IBK</named-content>) • Chengbu County, 16 May 2015, D.G. Zhang et al. CB20150516_GT0151 (<named-content xmlns:xlink="http://www.w3.org/1999/xlink" content-type="dwc:institutional_code" xlink:title="College of Biology and Environmental Sciences, Jishou University" xlink:href="http://grbio.org/institution/jishou-university" xlink:type="simple">JIU</named-content>).</p></tp:treatment-sec><ref-list><ref id="B12"><mixed-citation xmlns:xlink="http://www.w3.org/1999/xlink" xlink:type="simple"><person-group><name name-style="western"><surname>Li</surname><given-names>H</given-names></name></person-group> (<year>1979</year>) <article-title><tp:taxon-name><tp:taxon-name-part taxon-name-part-type="family">Araceae</tp:taxon-name-part></tp:taxon-name>. Flora Reipublicae Popularis Sinicae.</article-title><source>Science Press, Beijing</source><volume>13</volume>(<issue>2</issue>): <fpage>4</fpage>–<lpage>9</lpage>. [The Chinese edition of Flora of China]</mixed-citation></ref><ref id="B13"><mixed-citation xmlns:xlink="http://www.w3.org/1999/xlink" xlink:type="simple"><person-group><name name-style="western"><surname>Li</surname><given-names>H</given-names></name><name name-style="western"><surname>Zhu</surname><given-names>GH</given-names></name><name name-style="western"><surname>Bogner</surname><given-names>J</given-names></name></person-group> (<year>2010</year>) <article-title><tp:taxon-name><tp:taxon-name-part taxon-name-part-type="family">Acoraceae</tp:taxon-name-part></tp:taxon-name>.</article-title> In: <person-group><name name-style="western"><surname>Wu</surname><given-names>ZY</given-names></name><name name-style="western"><surname>Raven</surname><given-names>PH</given-names></name><name name-style="western"><surname>Hong</surname><given-names>DY</given-names></name></person-group> (<role>Eds</role>) <issue-title>Flora of China. Science Press, Beijing, and Missouri Botanical Garden Press, St.</issue-title><source>Louis</source><volume>23</volume>: <fpage>1</fpage>–<lpage>2</lpage>.</mixed-citation></ref><ref id="B1"><mixed-citation xmlns:xlink="http://www.w3.org/1999/xlink" xlink:type="simple"><person-group><name name-style="western"><surname>Cheng</surname><given-names>Z</given-names></name><name name-style="western"><surname>Shu</surname><given-names>H</given-names></name><name name-style="western"><surname>Zhang</surname><given-names>S</given-names></name><name name-style="western"><surname>Luo</surname><given-names>BS</given-names></name><name name-style="western"><surname>Gu</surname><given-names>RH</given-names></name><name name-style="western"><surname>Zhang</surname><given-names>RF</given-names></name><name name-style="western"><surname>Ji</surname><given-names>YY</given-names></name><name name-style="western"><surname>Li</surname><given-names>FF</given-names></name><name name-style="western"><surname>Long</surname><given-names>CL</given-names></name></person-group> (<year>2020</year>) From folk taxonomy to species confirmation of <italic><tp:taxon-name><tp:taxon-name-part taxon-name-part-type="genus">Acorus</tp:taxon-name-part></tp:taxon-name></italic> (<tp:taxon-name><tp:taxon-name-part taxon-name-part-type="family">Acoraceae</tp:taxon-name-part></tp:taxon-name>): Evidences based on phylogenetic and metabolomic analyses. Frontiers in Plant Science 11: 965. <ext-link xlink:href="10.3389/fpls.2020.00965" ext-link-type="doi" xlink:type="simple">https://doi.org/10.3389/fpls.2020.00965</ext-link></mixed-citation></ref><ref id="B17"><mixed-citation xmlns:xlink="http://www.w3.org/1999/xlink" xlink:type="simple"><person-group><name name-style="western"><surname>Shu</surname><given-names>H</given-names></name><name name-style="western"><surname>Morcol</surname><given-names>T</given-names></name><name name-style="western"><surname>Zheng</surname><given-names>J</given-names></name><name name-style="western"><surname>Zhao</surname><given-names>L</given-names></name><name name-style="western"><surname>Kennelly</surname><given-names>EJ</given-names></name><name name-style="western"><surname>Long</surname><given-names>CL</given-names></name></person-group> (<year>2018b</year>) <article-title>Studies on volatile oils compounds of <italic><tp:taxon-name><tp:taxon-name-part taxon-name-part-type="genus">Acorus</tp:taxon-name-part><tp:taxon-name-part taxon-name-part-type="species">macrospadiceus</tp:taxon-name-part></tp:taxon-name></italic> based on GC-MS, an ethnomedicinal and food plant used by local people in southwest China.</article-title><source>China Journal Chinese Materia Medica</source><volume>43</volume>: <fpage>1774</fpage>–<lpage>1779</lpage>. <ext-link xlink:href="10.19540/j.cnki.cjcmm.20180119.001" ext-link-type="doi" xlink:type="simple">https://doi.org/10.19540/j.cnki.cjcmm.20180119.001</ext-link></mixed-citation></ref><ref id="B9"><mixed-citation xmlns:xlink="http://www.w3.org/1999/xlink" xlink:type="simple"><person-group><name name-style="western"><surname>Jaiswal</surname><given-names>Y</given-names></name><name name-style="western"><surname>Liang</surname><given-names>Z</given-names></name><name name-style="western"><surname>Ho</surname><given-names>A</given-names></name><name name-style="western"><surname>Chen</surname><given-names>H</given-names></name><name name-style="western"><surname>Zhao</surname><given-names>Z</given-names></name></person-group> (<year>2015</year>) <article-title>Metabolite profiling of tissues of <italic><tp:taxon-name><tp:taxon-name-part taxon-name-part-type="genus">Acorus</tp:taxon-name-part><tp:taxon-name-part taxon-name-part-type="species">calamus</tp:taxon-name-part></tp:taxon-name></italic> and <italic><tp:taxon-name><tp:taxon-name-part taxon-name-part-type="genus">Acorus</tp:taxon-name-part><tp:taxon-name-part taxon-name-part-type="species">tatarinowii</tp:taxon-name-part></tp:taxon-name></italic> rhizomes by using LMD, UHPLC-QTOF MS, and GC-MS.</article-title><source>Planta Medica</source><volume>81</volume>(<issue>4</issue>): <fpage>333</fpage>–<lpage>341</lpage>. <ext-link xlink:href="10.1055/s-0035-1545694" ext-link-type="doi" xlink:type="simple">https://doi.org/10.1055/s-0035-1545694</ext-link></mixed-citation></ref><ref id="B7"><mixed-citation xmlns:xlink="http://www.w3.org/1999/xlink" xlink:type="simple">IUCN (<year>2024</year>) Guidelines for Using the IUCN Red List Categories and Criteria. Version 16. Prepared by the Standards and Petitions Committee. <ext-link xlink:href="https://www.iucnredlist.org/resources/redlistguidelines" ext-link-type="uri" xlink:type="simple">https://www.iucnredlist.org/resources/redlistguidelines</ext-link> [Accessed 9<sup>th</sup> November 2024]</mixed-citation></ref></ref-list></tp:taxon-treatment>
