# Supplementary material for: ﻿Acorusshannai (Acoraceae), a new species from Southern China
Source: PhytoKeys. 2025 Jan 20;251:175–88. doi: 10.3897/phytokeys.251.139141 (PMC11773349; doi:10.3897/phytokeys.251.139141)
Supplement: Supplementary material 1 — Accession number of 10 sequenced or downloaded chloroplast genome in this study [file phytokeys-251-175_article-139141__-s001.xlsx]

## Sheet: Sheet1
Table S1. Accession number of 10 sequenced or downloaded chloroplast genome in this study.
Organism	Database	GB accession no.
Acorus calamus	GenBank	NC007407
Acorus calamus	GenBank	AJ879453
Acorus gramineus	GenBank	NC026299
Acorus gramineus	GenBank	KP099646
Acorus tatarinowii	GenBank	NC 045294
Acorus tatarinowii	GenBank	MN 536753
Acorus shannai*	GenBank	PQ456444
Acorus shannai*	GenBank	PQ456445
Colocasia esculenta	GenBank	MN056354
Ottelia cordata	GenBank	KY769273
* Newly sequenced samples
